# Supplementary material for: Target product profiles for new diagnostics to inform strongyloidiasis control programs
Source: PLoS Negl Trop Dis. 2025 Jul 7;19(7):e0012774. doi: 10.1371/journal.pntd.0012774 (PMC12251137; doi:10.1371/journal.pntd.0012774)
Supplement: S3 Info — (XLSX) [file pntd.0012774.s004.xlsx]

## Sheet: Baermann
		Amount/number	Cost per unit in US$	Cost per unit in Euro	Life expectancy in years/how many samples used	Multiplier	Cost per individual sample in Euro	Total cost per sample	Notes
Village visit + sample collection
Equipment	Stool containers	1	0.2	0.1678	1	1	0.1678
	Wooden spatula	1	0.01	0.00839	1	1	0.00839
	Activated charcoal (1 kg pack; only 1 g is required per sample)	1	3.25	2.72675	1000	0.001	0.00272675
	Petri plates (20 units per pack)	1	4.03	3.38117	20	0.05	0.169059
	Weighing lab scale	1	211.12	177.13	5000	0.0002	0.0354259
	Gauze	1	0.075	0.062925	1	1	0.062925
	Scissors	1	3.25	2.72675	5000	0.0002	0.00054535
	Paper sellotape	1	1.02	0.85578	150	0.00666667	0.0057052
	Latex gloves (box of 200; considered change every 10 samples)	1	13	10.907	1000	0.001	0.010907
	Waste bags (pack of 10)	1	0.84	0.70476	500	0.002	0.00140952
	Hand sanitizer (1 L; 10 mL/day)	1	11	9.229	5000	0.0002	0.0018458
	Permanent marker	1	1.15	0.96485	250	0.004	0.0038594
	Box for sample storage	1	5.5	4.6145	25	0.04	0.18458
								0.655178
General lab materials needed for Baermann
	Computer for data entry	1	950	797.05	10000	0.0001	0.079705
	Lab book	1	1.53	1.28367	2000	0.0005	0.000641835
	Microscope	1	1500	1258.5	10000	0.0001	0.12585
	Extension cord	1	20.16	16.9142	5000	0.0002	0.00338285
	Pen	1	0.4	0.3356	1000	0.001	0.0003356
	Tube racks (1 rack takes 7 tubes)	1	10.19	8.54941	5000	0.0002	0.00170988
	Metal pot (5 L)	1	75	62.925	10000	0.0001	0.0062925
	Portable gas heater	1	35	29.365	10000	0.0001	0.0029365
	Big as cylinder	1	65	54.535	1000	0.001	0.054535
	Thermometer	1	15	12.585	5000	0.0002	0.002517
	Water (1 L)	1	2	1.678	25	0.04	0.06712
	Latex gloves (box of 200; considered change every 10 samples)	1	13	10.907	625	0.0016	0.0174512
	Permanent marker	1	1.15	0.96485	250	0.004	0.0038594
	50 mL Falcon tubes	1	0.3	0.2517	1	1	0.2517
	Wooden sticks	1	0.02	0.01678	1	1	0.01678
	Pasteur pipettes (pack of 100)	1	0.3	0.2517	0.5	2	0.5034
	Bucket	1	4.5	3.7755	10000	0.0001	0.00037755
	Glass slides (box of 100; 4 per sample)	1	0.08	0.06712	0.25	4	0.26848
	Coverslips	1	0.08	0.06712	0.25	4	0.26848
	Lugol (5% iodine)	1	27.68	23.2235	3000	0.000333333	0.00774117
	Waste bags	1	0.84	0.70476	500	0.002	0.00140952
	Safety bins	1	4	3.356	500	0.002	0.006712
	Absorbant paper roll (4 rolls)	1	12	10.068	200	0.005	0.05034
	Hand sanitizer	1	11	9.229	5000	0.0002	0.0018458
	Cleaning (bleach; 1 L)	1	5.5	4.6145	150	0.00666667	0.0307633
								1.77437
	PER DAY
Personnel	Per diem lab technician	4	300	251.7
	Per diem driver	1	75	62.925
	Per diem local helper	1	15	12.585					5 local helpers envisaged for the full period
Transport	Vehicle hiring	1	27.7778	23.3056					2 cars/sample; 2500 US$ is the cost of 2 cars. No driver hired
	Fuel	1	28.1444	23.6132
				374.129

## Sheet: Ab_ELISA_plasma
		Amount/number	Cost per unit in US$	Cost per unit in Euro	How many samples used	Multiplier	Cost per individual sample in Euro	Total cost per sample	Notes
Sample collection
Blood	Latex gloves	1	13	10.907	1000	0.001	0.010907
	Safety bins	1	4	3.356	500	0.002	0.006712
	Blood sample storage box	1	1.89	1.58571	144	0.00694444	0.0110119
	Permanent markers	1	1.15	0.96485	250	0.004	0.0038594
	Disinfectant swipes (200 units in a box)	1	4	3.356	200	0.005	0.01678
	Microvette 200 K3E Sarsedt	1	0.17	0.14263	1	1	0.14263
	Fingerprick lancets (100 units in a box)	1	5	4.195	100	0.01	0.04195
Plasma	Latex gloves	1	13	10.907	1000	0.001	0.010907
	Safety bins	1	4	3.356	500	0.002	0.006712
	Blood sample storage box	1	1.89	1.58571	144	0.00694444	0.0110119
	Freezer lables	1	50	41.95	1000	0.001	0.04195
	Pasteur pipettes (pack of 100)	1	0.3	0.2517	1	1	0.2517
	1.5 ml tubes	1	0.02	0.01678	1	1	0.01678
	Cleaning products (1 L)	1	5.5	4.6145	150	0.00666667	0.0307633
	Tube racks	1	10.19	8.54941	5000	0.0002	0.00170988
	Lab coats (pack of 65)	1	65	54.535	65	0.0153846	0.839
	Freezer	1	5000	4195	5000	0.0002	0.839
	Microcentrifuge	1	300	251.7	1000	0.001	0.2517
								2.53508
ELISA performance
	Safety bins	1	4	3.356	500	0.002	0.006712
	Latex gloves	1	13	10.907	1000	0.001	0.010907
	Tube racks	1	10.19	8.54941	5000	0.0002	0.00170988
	Permanent markers	1	1.15	0.96485	250	0.004	0.0038594
	ELISA kit (Bordier Italian price VAT excluded)	1	1132.3	950	88	0.0113636	10.7955
	Fridge	1	3500	2936.5	5000	0.0002	0.5873
	Freezer	1	5000	4195	5000	0.0002	0.839
	10 uL tips (pack of 96)	1	50	41.95	48	0.0208333	0.873958
	100 uL tips (packof 96)	1	50	41.95	19	0.0526316	2.20789
	1 mL tips	1	50	41.95	51	0.0196078	0.822549
	10 uL pipette	1	149	125.011	5000	0.0002	0.0250022
	100 uL pipette	1	169	141.791	5000	0.0002	0.0283582
	1 mL pipette	1	179	150.181	5000	0.0002	0.0300362
	Multichannel pipette	1	650	545.35	5000	0.0002	0.10907
	500 mL flasks	1	200	167.8	5000	0.0002	0.03356
	Tray for buffers	1	0.5	0.4195	500	0.002	0.000839
	Dilution tubes	1	0.2	0.1678	1	1	0.1678
	Adhesive tape to cover the plates (pack of 50)	1	46	38.594	4400	0.000227273	0.00877136
	Distilled water (1 L)	1	7	5.873	192	0.00520833	0.0305885
	37°C incubator	1	5500	4614.5	5000	0.0002	0.9229
	ELISA reader	1	2500	2097.5	5000	0.0002	0.4195
	Vortex	1	570	478.23	5000	0.0002	0.095646
	ELISA plate washer	1	1500	1258.5	5000	0.0002	0.2517
	Lab coats (pack of 65)	1	65	54.535	65	0.0154	0.839
	Computer for data entry	1	950	797.05	10000	0.0001	0.079705
	Cleaning products (1 L)	1	5.5	4.6145	150	0.00666667	0.0307633
	Lab coats (pack of 65)	1	65	54.535	65	0.0153846	0.839
	Waste bags	1	0.84	0.70476	500	0.002	0.00140952
								20.063
Transportation material
	Cool boxes for samples transport	1	20	16.78	5000	0.0002	0.003356
								0.003356
								20.0664
PER DAY
Personnel	Per diem lab technician	3	225	188.775
	Per diem driver	1	75	62.925
Transoprt	Vehicle hire	1	28	23.492
	Fuel	1	28	23.492
								298.684

## Sheet: Ab_ELISA_DBS
		Amount/number	Cost per unit in US$	Cost per unit in Euro	Life expectancy in years/how many samples used	Multiplier	Cost per individual sample in Euro	Total cost per sample
Sample collection
Blood	Latex gloves	1	13	10.907	1000	0.001	0.010907
	Safety bins	1	4	3.356	500	0.002	0.006712
	Blood sample storage box	1	1.89	1.58571	144	0.00694444	0.0110119
	Permanent markers	1	1.15	0.96485	250	0.004	0.0038594
	Disinfectant swipes (200 units/box)	1	4	3.356	200	0.005	0.01678
	Fingerprick lancets (100 units in a box)	1	5	4.195	100	0.01	0.04195
	Lab coats (pack of 65)	1	65	54.535	65	0.0153846	0.839
	FTA Watman paper for blood spots (pack of 100 with 4 spots)	1	500	419.5	200	0.005	2.0975
	Sealable plastic bags (pack of 100)	1	3	2.517	100	0.01	0.02517
	Cleaning products (1 L)	1	5.5	4.6145	150	0.00666667	0.0307633
								3.05289
ELISA performance
	Safety bins	1	4	3.356	500	0.002	0.006712
	Latex gloves	1	13	10.907	1000	0.001	0.010907
	Tube racks	1	10.19	8.54941	5000	0.0002	0.00170988
	Permanent markers	1	1.15	0.96485	250	0.004	0.0038594
	PBS (1 L)	1	34.5	28.9455	20	0.05	1.44728
	Tween 20 (100 mL)	1	29.7974	25	1000	0.001	0.025
	Punch	1	10	8.39	5000	0.0002	0.001678
	96 wells ELISA plate	1	120	100.68	88	0.0113636	1.14409
	ELISA kit (Bordier Italian price VAT excluded)	1	1132.3	950	88	0.0113636	10.7955
	Fridge	1	3500	2936.5	5000	0.0002	0.5873
	Freezer	1	5000	4195	5000	0.0002	0.839
	10 uL tips (pack of 96)	1	50	41.95	48	0.0208333	0.873958
	100 ul tips (pack of 96)	1	50	41.95	15.8333	0.0631579	2.64947
	1 mL tips (pack 96)	1	50	41.95	51	0.0196078	0.822549
	10 uL pipette	1	149	125.011	5000	0.0002	0.025002
	100 uL pipette	1	169	141.791	5000	0.0002	0.028358
	1 ml pipette	1	179	150.181	5000	0.0002	0.030036
	Multichannel pipette	1	650	545.35	5000	0.0002	0.10907
	500 mL flasks	1	200	167.8	5000	0.0002	0.03356
	Tray for buffers	1	0.5	0.4195	500	0.002	0.000839
	Dilution tubes	1	0.2	0.1678	1	1	0.1678
	Adhesive tape to cover the plates (pack of 50)	1	46	38.594	4400	0.000227273	0.00877136
	Distilled water (1 L)	1	7	5.873	192	0.00520833	0.0305885
	37°C incubator	1	5500	4614.5	5000	0.0002	0.9229
	ELISA reader	1	2500	2097.5	5000	0.0002	0.4195
	Vortex	1	570	478.23	5000	0.0002	0.095646
	ELISA plate washer	1	1500	1258.5	5000	0.0002	0.2517
	Lab coats (pack of 65)	1	65	54.535	65	0.0153846	0.839
	Computer for data entry	1	950	797.05	10000	0.0001	0.079705
	Cleaning products (1 L)	1	5.5	4.6145	150	0.00666667	0.0307633
	Waste bags	1	0.84	0.70476	500	0.002	0.00140952
								22.2836
PER DAY
Personnel	Per diem lab technician	4	300	251.7
	Per diem driver	1	75	62.925
Transoprt	Vehicle hire	1	28	23.492
	Fuel	1	28	23.492
								361.609

## Sheet: LFA
		Amount/number	Cost per unit in US$	Cost per unit in Euro	Life expectancy in years/how many samples used	Multiplier	Cost per individual sample in Euro	Total cost per sample
Sample collection and LFA perfromance
Blood	Latex gloves	1	13	10.907	500	0.002	0.021814
	Safety bins	1	4	3.356	500	0.002	0.006712
	Blood sample storage box	1	1.89	1.58571	144	0.00694444	0.0110119
	Permanent markers	1	1.15	0.96485	250	0.004	0.0038594
	Disinfectant swipes (200 units/box)	1	4	3.356	200	0.005	0.01678
	Microvette 200 K3E Sarsedt	1	0.17	0.14263	1	1	0.14263
	Fingerprick lancets (100 units/box)	1	5	4.195	100	0.01	0.04195
	Cleaning products (1 L)	1	5.5	4.6145	150	0.00666667	0.0307633
	LFA kit (in this case, InBios casstte RUO)	1	2.5	2.0975	1	1	2.0975
	Computer for data entry	1	950	797.05	10000	0.0001	0.079705
	Lab coats (pack of 65)	1	65	54.535	65	0.0153846	0.839
								3.29173
PER DAY
Personnel	Per diem lab technician	2	150	125.85
	Per diem driver	1	75	62.925
Transoprt	Vehicle hire	1	28	23.492
	Fuel	1	28	23.492
								235.759
